# Supplementary material for: Particle Engineering of Innovative Nanoemulsion Designs to Modify the Accumulation in Female Sex Organs by Particle Size and Surface Charge
Source: Pharmaceutics. 2022 Jan 27;14(2):301. doi: 10.3390/pharmaceutics14020301 (PMC8877295; doi:10.3390/pharmaceutics14020301)
Supplement: Supplementary file 1 [file pharmaceutics-14-00301-s001.zip]

Archive with 1 entries (1 files):
- pharmaceutics-1469590-supplementary.pdf
